# Supplementary material for: Assessing the Role of the Generative Pretrained Transformer (GPT) in Alzheimer’s Disease Management: Comparative Study of Neurologist- and Artificial Intelligence–Generated Responses
Source: J Med Internet Res. 2024 Oct 31;26:e51095. doi: 10.2196/51095 (PMC11565080; doi:10.2196/51095)
Supplement: Multimedia Appendix 6 [file jmir_v26i1e51095_app6.txt]

Model: GPT-3.5
ChatGPT May 3 Version


English version

https://chat.openai.com/share/dc788810-6eb0-4063-86a1-fe9ac8ed0e5d
https://chat.openai.com/share/ecf0bfcb-5796-467a-a695-20ebfbea6e53
https://chat.openai.com/share/65e3522d-ca31-4547-9121-b52006815f1a
https://chat.openai.com/share/7525e75b-4f6a-43bc-b90a-1129eef56923
https://chat.openai.com/share/37b2250d-5ce1-4d9e-9d40-fd38839785aa
https://chat.openai.com/share/e8281451-4695-482b-a2ef-11dbfdfb70f1
https://chat.openai.com/share/68a67b64-156b-4347-ad09-a531f7c01c0d
https://chat.openai.com/share/a67153dd-403f-4340-8f1e-bf7d204210a0
https://chat.openai.com/share/a6077d3d-34c0-421e-969f-8c6475458c69
https://chat.openai.com/share/5316f1d6-87f6-4f6f-8239-d907614c8340
https://chat.openai.com/share/999632ab-1726-46e1-bc56-dd65206a8c9b
https://chat.openai.com/share/0ca9670d-07fc-4039-ae86-82840b41251f
https://chat.openai.com/share/85e2fb80-baa1-4bba-88bd-95c42839837e
https://chat.openai.com/share/1444bb91-e0ef-4484-9bfd-f7a34435fc28


Chinese version

https://chat.openai.com/share/5c55e6de-604b-4d58-8a51-9191eb1374ce
https://chat.openai.com/share/8e587a65-4876-4f6f-abc6-915cb936a4f2
https://chat.openai.com/share/159afabd-c987-407e-bf8c-fd4f9ba994cc
https://chat.openai.com/share/82371a91-e4a7-46bc-9dd8-4a8fb9d057cd
https://chat.openai.com/share/4579d5e2-24b2-484d-8fe5-e63c143878c4
https://chat.openai.com/share/37c4543f-90ab-45b6-adb2-b85ed7eac419
https://chat.openai.com/share/de4b06c0-c435-4195-bba4-b3fe2d7c270a
https://chat.openai.com/share/b58eb480-b766-459d-97d4-9a547cb50de9
https://chat.openai.com/share/8b3c0cbb-7113-4535-9dec-5b4e1d730615
https://chat.openai.com/share/f41ddbb3-5fb3-4569-9a95-c40a5d520ad8
https://chat.openai.com/share/3d873034-8f72-4011-b512-04bbd26bffeb
https://chat.openai.com/share/57c19e3b-6bcc-467e-a141-c2b2cb3f4ea4
https://chat.openai.com/share/abc2641a-ae86-4196-b3aa-4b898d023cde
https://chat.openai.com/share/23847c00-4527-42ff-9894-d673b2fd7135


Model: GPT-4
Marilee Germano

1 / 1

How to prevent Alzheimer's disease? Please provide me alternative suggestions from 
the aspects of medications, lifestyle, and diet.

1 / 1

There is no guaranteed way to prevent Alzheimer's disease, but there are some strategies that may help reduce the risk. It is important to note that these suggestions are not definitive, but they may contribute to overall brain health and promote cognitive function.

 1.

    Medications:
    Currently, there are no medications specifically designed to prevent Alzheimer's disease. However, some studies suggest that managing blood pressure, cholesterol levels, and other cardiovascular risk factors may contribute to a reduced risk. It is essential to talk to a healthcare professional about any concerns and the potential benefits of medications for these conditions.

 2.

    Lifestyle:

  * Physical activity: Engage in regular exercise, as it may help improve brain health by increasing blood flow, reducing inflammation, and promoting the growth of new brain cells. Aim for at least 150 minutes of moderate aerobic activity or 75 minutes of vigorous aerobic activity per week.
  * Mental stimulation: Keep your brain active through mentally challenging activities like reading, solving puzzles, learning new skills, or playing strategic games. These can help build cognitive reserve and maintain brain function.
  * Social engagement: Stay socially active by maintaining relationships with friends and family or participating in group activities. Social engagement can help reduce stress and maintain cognitive function.
  * Sleep: Prioritize getting enough sleep, as poor sleep or sleep disorders can negatively affect brain health. Aim for 7-9 hours of quality sleep per night.
  * Stress management: Practice stress reduction techniques like meditation, yoga, or deep breathing exercises, as chronic stress can harm brain health.

 3. Diet:

  * Follow a brain-healthy diet, such as the Mediterranean or DASH (Dietary Approaches to Stop Hypertension) diets. These emphasize fruits, vegetables, whole grains, lean protein, and healthy fats while limiting saturated fats, sugars, and processed foods.
  * Include omega-3 fatty acids in your diet, which are found in fatty fish like salmon, mackerel, and sardines. Omega-3s may help reduce inflammation and support brain health.
  * Consume antioxidants, which can be found in foods like berries, leafy greens, and nuts. Antioxidants can help protect brain cells from damage caused by free radicals.
  * Limit alcohol consumption, as excessive alcohol use can increase the risk of developing Alzheimer's disease. Stick to moderate drinking guidelines (up to one drink per day for women and up to two drinks per day for men).

Remember that these suggestions are not definitive ways to prevent Alzheimer's disease but may help promote overall brain health. Always consult a healthcare professional for personalized advice and recommendations.

Regenerate response

ChatGPT May 3 Version
<https://help.openai.com/en/articles/6825453-chatgpt-release-notes>.
ChatGPT may produce inaccurate information about people, places, or facts.


Model: GPT-4
Marilee Germano

1 / 1

What are the causes or risk factors for Alzheimer's disease?

1 / 1

Alzheimer's disease is a complex and multifaceted neurodegenerative disorder. The exact cause of Alzheimer's disease is not yet fully understood, but researchers believe that a combination of genetic, environmental, and lifestyle factors contribute to the development of the disease. Some known risk factors for Alzheimer's include:

 1.

    Age: The risk of developing Alzheimer's disease increases with age, with most cases occurring in people over the age of 65. However, early-onset Alzheimer's can also occur in people in their 40s and 50s, though it is less common.

 2.

    Genetics: Family history and specific gene mutations can increase the risk of developing Alzheimer's. The presence of the APOE-e4 gene is a well-known genetic risk factor, but other genes may also contribute to the disease.

 3.

    Family history: Having a first-degree relative, such as a parent or sibling, with Alzheimer's disease increases the likelihood of developing the condition.

 4.

    Sex: Women have a higher risk of developing Alzheimer's disease than men, possibly due to hormonal and genetic differences.

 5.

    Head injuries: A history of moderate to severe head injuries may increase the risk of Alzheimer's disease.

 6.

    Cardiovascular risk factors: Conditions that affect the heart and blood vessels, such as high blood pressure, high cholesterol, and diabetes, can increase the risk of Alzheimer's disease. Adopting a heart-healthy lifestyle can help reduce these risk factors.

 7.

    Lifestyle factors: Poor diet, lack of exercise, smoking, and excessive alcohol consumption may contribute to an increased risk of developing Alzheimer's disease.

 8.

    Education and cognitive reserve: Lower levels of education and engagement in mentally stimulating activities have been associated with a higher risk of Alzheimer's disease.

 9.

    Sleep disorders: Chronic sleep problems, such as insomnia or sleep apnea, may increase the risk of developing Alzheimer's disease.

10.

    Chronic inflammation and oxidative stress: Inflammation and oxidative stress are thought to contribute to the development of Alzheimer's disease, and factors that increase inflammation and oxidative stress can increase the risk.

It is important to note that having one or more of these risk factors does not guarantee that someone will develop Alzheimer's disease. However, understanding and managing these factors can help reduce the risk and delay the onset of symptoms.

Regenerate response

ChatGPT May 3 Version
<https://help.openai.com/en/articles/6825453-chatgpt-release-notes>.
ChatGPT may produce inaccurate information about people, places, or facts.


Model: GPT-4
Marilee Germano

1 / 1

If a parent had/has Alzheimer's disease, are their children at greater risk of getting it? Is Alzheimer's disease hereditary?

1 / 1

Alzheimer's disease (AD) is a complex neurological disorder, and its causes are not completely understood. However, research has identified genetic and environmental factors that influence the risk of developing the disease. Both hereditary and non-hereditary factors can contribute to a person's risk of developing Alzheimer's.

There are two types of Alzheimer's disease: early-onset (less common) and late-onset (more common). Early-onset AD typically occurs before the age of 65 and is more strongly linked to genetic factors. Several genes have been identified that can cause early-onset AD, including mutations in the APP, PSEN1, and PSEN2 genes. If a parent has a mutation in one of these genes, their children have a 50% chance of inheriting the mutation and are at a higher risk of developing early-onset AD.

Late-onset AD is more common and usually occurs after the age of 65. The genetic factors influencing late-onset AD are less well understood, but one known genetic risk factor is the presence of the APOE ε4 allele. Having one or two copies of the APOE ε4 allele increases a person's risk of developing Alzheimer's. However, not everyone with the APOE ε4 allele will develop AD, and some people without the allele can still develop the disease. This suggests that a combination of genetic, environmental, and lifestyle factors contribute to the risk of late-onset AD.

In summary, if a parent had or has Alzheimer's disease, their children may be at a greater risk of developing the disease, depending on the specific genetic factors involved. Alzheimer's disease can have a hereditary component, but it is not solely determined by genetics. Other factors such as age, environment, and lifestyle can also influence an individual's risk.

Regenerate response

ChatGPT May 3 Version
<https://help.openai.com/en/articles/6825453-chatgpt-release-notes>.
ChatGPT may produce inaccurate information about people, places, or facts.


Model: GPT-4
Marilee Germano

1 / 1

What is the role of regular physical examination and health assessments help the 
prevention of Alzheimer's disease? 

1 / 1

Regular physical examinations and health assessments can play a significant role in the prevention of Alzheimer's disease. Although there is no definitive way to prevent Alzheimer's, these evaluations can help in several ways:

 1.

    Early detection: Regular health assessments can help detect early signs of cognitive decline, which may be indicative of Alzheimer's disease or other forms of dementia. Early diagnosis allows for prompt intervention, which may slow down the progression of the disease and improve the quality of life for the patient.

 2.

    Identifying risk factors: Health assessments can identify modifiable risk factors for Alzheimer's disease, such as hypertension, high cholesterol, diabetes, obesity, and sleep disorders. By addressing these factors through lifestyle changes and medical interventions, the risk of developing Alzheimer's may be reduced.

 3.

    Promoting a healthy lifestyle: Physical examinations and discussions with healthcare providers can encourage individuals to adopt a healthy lifestyle, which is associated with a lower risk of Alzheimer's. A healthy lifestyle includes regular physical activity, a balanced diet, maintaining a healthy weight, getting enough sleep, and managing stress.

 4.

    Monitoring cognitive health: Regular cognitive assessments can help track any changes in memory and thinking skills, enabling healthcare providers to intervene if necessary.

 5.

    Mental health assessment: Mental health issues, such as depression and anxiety, can increase the risk of developing Alzheimer's disease. Regular health assessments can help identify and treat these conditions, which may reduce the risk of Alzheimer's.

 6.

    Medication management: Some medications can increase the risk of developing Alzheimer's or worsen cognitive symptoms. Regular health assessments allow healthcare providers to review medications and make necessary adjustments.

While there is no guarantee that regular physical examinations and health assessments will prevent Alzheimer's disease, they can contribute to overall health and well-being, which may reduce the risk of developing the disease or slow its progression.

Regenerate response

ChatGPT May 3 Version
<https://help.openai.com/en/articles/6825453-chatgpt-release-notes>.
ChatGPT may produce inaccurate information about people, places, or facts.


Model: GPT-4
Marilee Germano

1 / 1

How to prevent and manage memory impairment in patients with Alzheimer's disease?

1 / 1

I am not a medical professional, but I can offer some general information on preventing and managing memory impairment in patients with Alzheimer's disease. It's important to consult with a healthcare professional for personalized advice and guidance.

 1.

    Early diagnosis: Early detection of Alzheimer's disease can help identify appropriate interventions and support systems.

 2.

    Medications: Some medications may help slow the progression of Alzheimer's or manage symptoms. Commonly prescribed drugs include cholinesterase inhibitors (e.g., donepezil, rivastigmine, and galantamine) and memantine.

 3.

    Cognitive stimulation: Engaging in cognitively stimulating activities, such as puzzles, reading, or learning new skills, can help maintain mental function.

 4.

    Physical exercise: Regular physical activity has been linked to better brain health and may help slow the progression of Alzheimer's.

 5.

    Healthy diet: A diet rich in fruits, vegetables, whole grains, lean proteins, and healthy fats, such as the Mediterranean or DASH diet, can support brain health.

 6.

    Social engagement: Staying socially active and maintaining strong relationships can have a positive impact on brain health.

 7.

    Quality sleep: Prioritizing good sleep hygiene can help maintain cognitive function.

 8.

    Stress management: Engaging in stress-reduction techniques, such as meditation, deep breathing, or yoga, can support overall brain health.

 9.

    Regular medical care: Routine check-ups and working closely with healthcare professionals can help manage Alzheimer's disease and identify other health issues that may impact memory.

10.

    Assistive devices and strategies: Using memory aids, such as calendars, reminders, and labeling items, can help patients maintain independence and manage memory impairment.

Remember, it's crucial to consult a healthcare professional for personalized advice and to establish a comprehensive care plan for Alzheimer's patients.

Regenerate response

ChatGPT May 3 Version
<https://help.openai.com/en/articles/6825453-chatgpt-release-notes>.
ChatGPT may produce inaccurate information about people, places, or facts.


Model: GPT-4
Marilee Germano

1 / 1

What are the treatments options for Alzheimer's disease? Please provide me alternative suggestions from the aspects of pharmaceutical,  psychosocial, and caregiving.

1 / 1

While there is no cure for Alzheimer's disease, various treatment options can help manage its symptoms and improve the quality of life for patients and their caregivers. These treatments can be broadly classified into three categories: pharmaceutical, psychosocial, and caregiving.

 1.

    Pharmaceutical treatments:
    a. Cholinesterase inhibitors: These medications, such as donepezil, rivastigmine, and galantamine, help improve communication between brain cells by preventing the breakdown of the neurotransmitter acetylcholine. They can help manage memory, thinking, and language problems in mild to moderate Alzheimer's.
    b. Memantine (Namenda): This drug regulates the activity of the neurotransmitter glutamate, which plays a role in learning and memory. Memantine is often used in moderate to severe Alzheimer's to help delay the progression of symptoms.

 2.

    Psychosocial interventions:
    a. Cognitive stimulation therapy: This therapy involves engaging in activities and exercises that stimulate thinking, memory, and communication. It can help improve cognitive function and quality of life for people with Alzheimer's.
    b. Reminiscence therapy: This intervention involves discussing past experiences, often with the help of photos, music, or familiar items, to help individuals with Alzheimer's recall and share memories.
    c. Reality orientation: This approach aims to improve patients' awareness of their surroundings and the current time to reduce confusion.
    d. Behavioral therapy: This type of therapy helps manage challenging behaviors, such as agitation or aggression, by identifying triggers and teaching patients and caregivers strategies to cope.

 3.

    Caregiving strategies:
    a. Creating a structured daily routine: A consistent daily schedule can help reduce confusion and anxiety in Alzheimer's patients.
    b. Maintaining a safe and supportive environment: Removing clutter, ensuring good lighting, and using clear labels can help reduce disorientation and the risk of falls.
    c. Communication strategies: Speaking slowly and clearly, using short sentences, and maintaining eye contact can help improve communication with Alzheimer's patients.
    d. Encouraging physical activity: Regular exercise, such as walking or gentle stretching, can improve mood and overall well-being.
    e. Providing emotional support: Providing reassurance, validation, and comfort can help alleviate stress and anxiety in Alzheimer's patients.

It's important to note that the effectiveness of these treatments and strategies may vary depending on the individual and the stage of Alzheimer's. A healthcare team, including physicians, nurses, and therapists, can help tailor a comprehensive care plan to meet the specific needs of each patient.

Regenerate response

ChatGPT May 3 Version
<https://help.openai.com/en/articles/6825453-chatgpt-release-notes>.
ChatGPT may produce inaccurate information about people, places, or facts.


Model: GPT-4
Marilee Germano

1 / 1

What considerations are there for pharmacological treatment in patients with 
Alzheimer's disease, and how can medication-related adverse effects be minimized?

1 / 1

Pharmacological treatment for patients with Alzheimer's disease aims to manage symptoms, slow disease progression, and improve quality of life. However, each patient is unique, and there are several factors to consider when prescribing medications. In order to minimize medication-related adverse effects, it's essential to take a patient-centered approach, which includes:

 1.

    Assessing severity and stage of the disease: Alzheimer's progresses in stages, from mild to severe. Medications are typically more effective in the early stages, and treatment choices may vary depending on disease severity.

 2.

    Evaluating comorbidities: Many Alzheimer's patients have other medical conditions (e.g., hypertension, diabetes, depression) that may influence drug choice, dosage, and potential interactions.

 3.

    Considering patient age and overall health: Older adults may have a higher risk of adverse effects due to age-related changes in drug metabolism and clearance. Monitoring kidney and liver function is important to ensure safe drug use.

 4.

    Reviewing current medications: Assessing all medications a patient is taking (including over-the-counter drugs and supplements) is crucial to minimize drug-drug interactions and potential adverse effects.

 5.

    Tailoring treatment to individual needs: Patients may respond differently to medications, so it's essential to monitor their response and adjust treatment accordingly. Starting with low doses and titrating slowly can help minimize side effects.

 6.

    Monitoring cognitive, behavioral, and functional changes: Regular assessments of cognitive, behavioral, and functional status can help evaluate treatment effectiveness and identify any emerging adverse effects.

 7.

    Educating caregivers and patients: Providing information about potential side effects, drug interactions, and the importance of adherence can help minimize adverse outcomes.

 8.

    Encouraging non-pharmacological interventions: Combining medication with non-drug approaches (e.g., cognitive stimulation, physical activity, and social engagement) can help optimize patient outcomes.

 9.

    Regular follow-ups: Frequent monitoring and follow-up appointments are necessary to assess treatment response, side effects, and any needed adjustments.

In summary, a comprehensive approach that considers each patient's unique circumstances, actively monitors their response to treatment, and integrates pharmacological and non-pharmacological strategies can help minimize medication-related adverse effects in Alzheimer's disease patients.

Regenerate response

ChatGPT May 3 Version
<https://help.openai.com/en/articles/6825453-chatgpt-release-notes>.
ChatGPT may produce inaccurate information about people, places, or facts.


Model: GPT-4
Marilee Germano

1 / 1

What types of nursing and care are necessary for patients with Alzheimer's disease?

1 / 1

Caring for patients with Alzheimer's disease can be challenging, as the progressive neurological disorder affects memory, cognition, and behavior. Nurses and caregivers must be patient, compassionate, and knowledgeable to provide optimal care. Some types of nursing and care necessary for Alzheimer's patients include:

 1.

    Personal care: Assistance with activities of daily living (ADLs) such as bathing, grooming, dressing, toileting, and feeding, as the patient's ability to perform these tasks declines.

 2.

    Medication management: Ensuring proper administration of prescribed medications, monitoring side effects, and adjusting dosages as needed under the guidance of a healthcare professional.

 3.

    Nutrition and hydration: Providing balanced meals and encouraging fluid intake, while being mindful of any dietary restrictions or swallowing difficulties the patient may have.

 4.

    Physical activity: Encouraging regular exercise and mobility to maintain strength, flexibility, and overall well-being.

 5.

    Cognitive stimulation: Engaging the patient in mentally stimulating activities, such as puzzles or memory games, to help slow cognitive decline.

 6.

    Social engagement: Facilitating social interaction and participation in activities to maintain emotional well-being and reduce isolation.

 7.

    Emotional support: Providing empathetic and compassionate care, understanding that patients may experience frustration, anxiety, or depression as their condition progresses.

 8.

    Safety supervision: Ensuring the patient's environment is safe and free from hazards, while also monitoring for wandering and other potentially dangerous behaviors.

 9.

    Communication: Adapting communication strategies to accommodate the patient's cognitive abilities, such as using simple language, speaking slowly, and maintaining eye contact.

10.

    Care coordination: Collaborating with a multidisciplinary team of healthcare professionals, such as physicians, therapists, and social workers, to develop and implement a comprehensive care plan tailored to the patient's individual needs.

11.

    Education and support for family members: Providing guidance and resources to help families understand and cope with the challenges of Alzheimer's disease, as well as assisting them in planning for future care needs.

12.

    End-of-life care: As Alzheimer's progresses, patients may require palliative care or hospice services to ensure comfort and dignity during the final stages of the disease.

Marilee Germano

1 / 1

continue

1 / 1

Continuing from the previous answer, providing nursing and care for Alzheimer's patients requires ongoing assessment and adaptation to meet their changing needs as the disease progresses. Additional considerations for care include:

13.

    Sleep management: Ensuring a regular sleep schedule and creating a comfortable sleep environment, as Alzheimer's patients may experience sleep disturbances or insomnia.

14.

    Behavior management: Addressing and managing challenging behaviors, such as agitation, aggression, or hallucinations, which may arise due to the disease. Interventions may include non-pharmacological strategies, such as distraction, redirection, or environmental modifications

Regenerate response

ChatGPT May 3 Version
<https://help.openai.com/en/articles/6825453-chatgpt-release-notes>.
ChatGPT may produce inaccurate information about people, places, or facts.


Model: GPT-4
Marilee Germano

1 / 1

What strategies can be used to provide nutritional support for patients with 
Alzheimer's disease?

1 / 1

Nutritional support for patients with Alzheimer's disease is crucial to maintain their overall health and potentially slow down the progression of the disease. Here are some strategies to consider:

 1.

    Regular, balanced meals: Offer three balanced meals and healthy snacks daily, ensuring that they include a variety of foods rich in essential nutrients such as vitamins, minerals, fiber, and antioxidants.

 2.

    Finger foods: As Alzheimer's progresses, patients may have difficulty using utensils. Offer easy-to-handle finger foods like cut-up fruits and vegetables, cheese, and sandwiches.

 3.

    Modified textures: If the patient has trouble chewing or swallowing, modify the food's texture by blending, chopping, or pureeing it. Thicken liquids if needed, using commercial thickeners or natural alternatives like mashed potatoes or yogurt.

 4.

    Encourage fluids: Dehydration can worsen cognitive decline. Offer water, juice, milk, and other hydrating beverages regularly, and use a marked water bottle to track daily fluid intake.

 5.

    Mealtime environment: Create a calm and structured mealtime environment by minimizing distractions, using contrasting colors for plates and tablecloths, and maintaining a consistent routine.

 6.

    Eating assistance: Patients may need assistance with eating. Sit beside them, make eye contact, and use simple verbal cues to encourage them to eat. You may also need to physically guide their hand to their mouth or feed them yourself.

 7.

    Monitor weight and nutritional status: Regularly assess the patient's weight and nutritional status, looking for signs of malnutrition, dehydration, or unintentional weight loss.

 8.

    Use of supplements: Consult with a healthcare professional to determine if any nutritional supplements, such as multivitamins, omega-3 fatty acids, or vitamin E, could be beneficial.

 9.

    Dietitian consultation: Collaborate with a registered dietitian who specializes in Alzheimer's disease to develop a tailored meal plan, address specific nutritional concerns, and adjust the plan as the disease progresses.

10.

    Family and caregiver support: Educate family members and caregivers about the importance of proper nutrition and enlist their help in implementing these strategies.

Remember that every patient is unique, and their nutritional needs will change as the disease progresses. Regular assessments and adjustments to the care plan are necessary to ensure optimal nutrition and quality of life.

Regenerate response

ChatGPT May 3 Version
<https://help.openai.com/en/articles/6825453-chatgpt-release-notes>.
ChatGPT may produce inaccurate information about people, places, or facts.


Model: GPT-4
Marilee Germano

1 / 1

What are the symptoms that Alzheimer's disease patients should look out and go to the emergency room for?

1 / 1

I'm not a doctor, but I can provide you with some general information about Alzheimer's disease and situations that might warrant a visit to the emergency room. Keep in mind that you should always consult with a healthcare professional for advice specific to your situation.

Alzheimer's disease is a progressive neurological disorder that primarily affects memory, thinking, and behavior. While there is no definitive list of symptoms that should prompt an immediate visit to the emergency room, some concerning situations that might require urgent medical attention include:

 1.

    Severe confusion or disorientation: If the individual is suddenly unable to recognize familiar people, places, or things, or is unable to understand basic information, this could indicate a need for emergency care.

 2.

    Sudden or significant change in behavior: A sudden change in mood, increased agitation, or new-onset psychosis (hallucinations or delusions) may warrant an emergency evaluation.

 3.

    Inability to communicate: If the person is suddenly unable to speak or understand speech, this could be a sign of a stroke or another medical emergency.

 4.

    Seizures: Seizures are not common in Alzheimer's disease but can occur in some cases. If an individual experiences a seizure, seek immediate medical help.

 5.

    Falls or injuries: Falls are more common in people with Alzheimer's due to impaired balance and coordination. If the person falls and suffers a significant injury, like a head injury or fracture, seek emergency care.

 6.

    Signs of infection: People with Alzheimer's can be more susceptible to infections, such as pneumonia or urinary tract infections. Symptoms like fever, difficulty breathing, or sudden worsening of confusion should prompt immediate evaluation.

 7.

    Dehydration or malnutrition: If the person is not eating or drinking enough and shows signs of dehydration (e.g., dark urine, dry mouth, sunken eyes) or malnutrition, seek medical attention.

These are just a few examples of situations that may require emergency care for someone with Alzheimer's disease. It is essential to consult with a healthcare professional for personalized advice and to establish a plan for managing Alzheimer's-related emergencies.

Regenerate response

ChatGPT May 3 Version
<https://help.openai.com/en/articles/6825453-chatgpt-release-notes>.
ChatGPT may produce inaccurate information about people, places, or facts.


Model: GPT-4
Marilee Germano

1 / 1

How to help the families of late-stage Alzheimer's disease patients cope with the 
stress of daily living and caregiving?

1 / 1

Coping with the stress of daily living and caregiving for families of late-stage Alzheimer's patients can be challenging. Here are some suggestions to help families manage this difficult situation:

 1.

    Education: Learn about Alzheimer's disease, its progression, and the specific challenges faced by families and caregivers. This knowledge will help you anticipate and address the needs of the patient and provide better care.

 2.

    Support groups: Join local or online support groups to connect with other caregivers in similar situations. Share experiences, coping strategies, and provide emotional support to one another.

 3.

    Respite care: Arrange for temporary respite care, either through in-home care services, adult day care centers, or short-term residential facilities, to give caregivers a break from the daily responsibilities and reduce their stress.

 4.

    Develop a routine: Establish a daily routine to manage the patient's needs, medications, and activities. This can help create a sense of predictability and reduce stress for both the caregiver and the patient.

 5.

    Delegate tasks: Encourage family members and friends to take on specific tasks or responsibilities. This can help distribute the caregiving workload and provide some relief for the primary caregiver.

 6.

    Prioritize self-care: Caregivers should prioritize their own physical and emotional well-being. Engage in activities that promote relaxation, such as exercise, meditation, or hobbies, and maintain a healthy diet and sleep schedule.

 7.

    Seek professional help: Consider seeking professional assistance from a therapist or counselor specializing in caregiver stress or Alzheimer's-related issues. They can help provide guidance and coping strategies to manage stress and navigate the challenges of caregiving.

 8.

    Financial planning: Consult with a financial planner or legal expert to plan for the future needs of the Alzheimer's patient and family. This can help alleviate financial stress and ensure proper care and support for the patient.

 9.

    Communicate openly: Maintain open and honest communication with family members and friends about the challenges of caregiving. This can help create a supportive environment where everyone is aware of the difficulties and can contribute to finding solutions.

10.

    Practice patience and empathy: Be patient and empathetic with the Alzheimer's patient and remember that their actions are a result of the disease, not a personal choice. Be patient with yourself as well, as caregiving is a challenging and demanding role.

Regenerate response

ChatGPT May 3 Version
<https://help.openai.com/en/articles/6825453-chatgpt-release-notes>.
ChatGPT may produce inaccurate information about people, places, or facts.


Model: GPT-4
Marilee Germano

1 / 1

How can Alzheimer's disease patients receive psychological and emotional support?

1 / 1

Alzheimer's disease patients and their caregivers can face many psychological and emotional challenges. It's essential to provide support to maintain the well-being of both the patients and their families. Here are some ways to offer psychological and emotional support to individuals with Alzheimer's disease:

 1.

    Professional support: Seek guidance from healthcare professionals such as neurologists, psychiatrists, psychologists, or geriatricians who specialize in Alzheimer's disease. They can provide appropriate assessments, treatments, and advice for managing the emotional and psychological symptoms.

 2.

    Support groups: Join local or online support groups specifically designed for Alzheimer's patients and their caregivers. These groups can provide a platform for sharing experiences, learning coping strategies, and fostering a sense of community and understanding.

 3.

    Counseling and therapy: Individual or family therapy sessions with a mental health professional can help patients and their families cope with the emotional challenges of Alzheimer's disease. Cognitive-behavioral therapy, reminiscence therapy, and validation therapy are some examples of therapeutic interventions that can be beneficial.

 4.

    Educate yourself and your family: Understand the disease, its progression, and available treatments. Being well-informed can help in managing expectations and adapting to the challenges that come with Alzheimer's.

 5.

    Maintain social connections: Encourage Alzheimer's patients to engage in social activities and maintain relationships with friends and family. Social interaction can provide emotional support and enhance the patient's quality of life.

 6.

    Encourage self-expression: Art, music, and other forms of creative expression can help Alzheimer's patients to communicate their emotions and maintain a sense of identity.

 7.

    Establish a daily routine: Having a predictable daily schedule can provide a sense of stability and comfort for Alzheimer's patients, reducing anxiety and agitation.

 8.

    Ensure a safe and supportive environment: Create a calm, clutter-free, and safe living space for the patient. This can minimize confusion and stress while promoting a sense of security and independence.

 9.

    Practice self-care for caregivers: Caregivers should take care of their own physical and mental health to be better equipped to support Alzheimer's patients. Engage in regular exercise, eat well, maintain social connections, and seek respite care when needed.

10.

    Reach out for help: Recognize when additional help is needed, and don't hesitate to seek assistance from professionals, family members, or friends. This can help alleviate caregiver stress and ensure that the patient receives the care they need.

Remember that every person with Alzheimer's disease is unique, and their needs may change over time. Remain flexible and adapt support strategies as necessary.

Regenerate response

ChatGPT May 3 Version
<https://help.openai.com/en/articles/6825453-chatgpt-release-notes>.
ChatGPT may produce inaccurate information about people, places, or facts.


Model: GPT-4
Marilee Germano

1 / 1

How to determine the stage of Alzheimer's disease progression in a patient?

1 / 1

I am not a doctor, but I can provide you with some general information on how to determine the stage of Alzheimer's disease progression in a patient. It is essential to consult a healthcare professional for a thorough assessment and accurate diagnosis.

Typically, Alzheimer's disease is classified into three main stages: mild (early stage), moderate (middle stage), and severe (late stage). A medical professional can help determine the stage based on a combination of factors:

 1.

    Patient history and interview: The doctor will gather information about the patient's symptoms, medical history, and any changes in memory, thinking, and behavior.

 2.

    Cognitive tests: A variety of cognitive tests, such as the Mini-Mental State Examination (MMSE) and the Montreal Cognitive Assessment (MoCA), can be administered to assess cognitive function, memory, attention, language, and other skills.

 3.

    Neuropsychological testing: Comprehensive testing that evaluates various cognitive domains can help determine the extent of cognitive impairment and identify specific deficits.

 4.

    Brain imaging: CT scans, MRI, or PET scans can be used to detect changes in the brain's structure and function. These imaging techniques can help rule out other potential causes of cognitive decline, such as tumors or strokes, and may provide additional information about the stage of Alzheimer's disease.

 5.

    Blood tests and biomarkers: Blood tests can help rule out other potential causes of cognitive impairment, and some emerging biomarker tests may help determine the stage of Alzheimer's disease.

 6.

    Activities of daily living (ADL) assessment: A healthcare professional will evaluate the patient's ability to perform essential daily tasks independently, such as dressing, bathing, and eating. The level of assistance required can help determine the stage of Alzheimer's.

The stages of Alzheimer's disease generally include:

 1.

    Mild (early-stage): Patients in this stage may have difficulty remembering recent events, misplacing items, and struggling with problem-solving or complex tasks. They may still be able to perform daily activities independently but may require assistance with more complicated tasks.

 2.

    Moderate (middle-stage): In this stage, patients may experience more significant memory loss, difficulty recognizing friends and family, and increased confusion. They may also have difficulty with language, motor function, and performing daily activities without assistance.

 3.

    Severe (late-stage): In the severe stage, patients often lose the ability to communicate, require full-time assistance with daily activities, and may have difficulty walking or sitting up. They may also experience significant personality and behavioral changes.

Remember that only a healthcare professional can accurately diagnose and determine the stage of Alzheimer's disease in a patient. If you suspect that you or a loved one may have Alzheimer's, consult a medical professional for an evaluation.

Regenerate response

ChatGPT May 3 Version
<https://help.openai.com/en/articles/6825453-chatgpt-release-notes>.
ChatGPT may produce inaccurate information about people, places, or facts.


Model: GPT-4
Marilee Germano

1 / 1

What are the potential severe symptoms that may manifest in the late stage of 
Alzheimer's disease, and what are the strategies for family members to manage and alleviate these symptoms?

1 / 1

In the late stage of Alzheimer's disease, a person may experience severe symptoms that can significantly impact their daily life and well-being. Some potential severe symptoms include:

 1. Severe memory loss: Individuals may not recognize family members or close friends and may have difficulty remembering their own personal history.
 2. Communication difficulties: They may lose the ability to communicate coherently or at all, making it difficult to express their needs or understand others.
 3. Mobility issues: There may be a decline in motor skills, making it challenging to walk, sit, or move independently. They may eventually become bedridden.
 4. Incontinence: They may lose control of their bladder or bowel functions.
 5. Eating and swallowing difficulties: This may lead to malnutrition, dehydration, or choking hazards.
 6. Increased susceptibility to infections: They may be more prone to infections, such as pneumonia, due to a weakened immune system and decreased mobility.
 7. Behavioral changes: Individuals may experience agitation, aggression, anxiety, depression, hallucinations, or delusions.

Strategies for family members to manage and alleviate these symptoms include:

 1. Establishing a daily routine: This can provide a sense of structure and predictability, reducing anxiety and agitation.
 2. Ensuring a safe environment: Remove hazards and use assistive devices to prevent falls or injuries. Install bedrails and use specialized utensils to aid in eating.
 3. Communication techniques: Use simple, clear sentences, maintain eye contact, and use nonverbal cues to help facilitate communication.
 4. Personal care assistance: Help with daily activities such as bathing, dressing, and toileting to maintain hygiene and comfort.
 5. Monitoring nutrition and hydration: Offer easy-to-swallow, nutrient-dense foods and ensure regular fluid intake to prevent malnutrition and dehydration.
 6. Managing behavioral changes: Create a calm, soothing environment, and use distraction techniques or gentle touch to alleviate agitation. Consult a healthcare professional for appropriate medications if necessary.
 7. Seeking professional support: Engage healthcare providers, such as geriatricians, neurologists, and palliative care specialists, to provide medical care and symptom management.
 8. Utilizing caregiver support: Seek support from caregiver support groups, respite care services, or counseling to help manage the emotional and practical challenges of caregiving.

It is important for family members to prioritize their own mental and emotional well-being, as caregiving for a loved one with late-stage Alzheimer's can be both physically and emotionally demanding.

Regenerate response

ChatGPT May 3 Version
<https://help.openai.com/en/articles/6825453-chatgpt-release-notes>.
ChatGPT may produce inaccurate information about people, places, or facts.


Model: GPT-4
Marilee Germano

1 / 1

如何预防阿尔茨海默病？请从药物、生活方式和饮食方面提供建议。

1 / 1

阿尔茨海默病（Alzheimer's disease，简称AD）是一种常见的神经退行性疾病，主要表现为认知功能逐渐减退。虽然目前尚无根治的方法，但可以通过药物、生活方式和饮食的调整来降低发病风险或延缓病程。以下是一些建议：

药物方面：

 1. 保持与医生的定期沟通，及时了解最新的研究进展和预防措施。
 2. 如果有家族病史或其他高风险因素，可以在医生指导下采取药物干预。

生活方式方面：

 1. 保持锻炼：坚持进行有氧运动，如散步、跑步、游泳等，每周至少150分钟。
 2. 保持社交活跃：与家人、朋友保持互动，参加社区活动，以降低孤独感和抑郁症状。
 3. 保持智力活动：进行阅读、写作、解谜等活动，以增强大脑的认知功能。
 4. 睡眠充足：保证每晚7-9小时的高质量睡眠，有助于大脑清除有害物质。

饮食方面：

 1. 增加蔬菜、水果、全谷类食物的摄入，富含纤维和抗氧化剂，有助于预防神经退行性疾病。
 2. 增加富含Omega-3脂肪酸的食物，如深海鱼、坚果、亚麻籽等，有助于保护大脑健康。
 3. 减少饱和脂肪、反式脂肪和盐分的摄入，减少心血管疾病的风险。
 4. 适量摄入坚果、浆果和红葡萄酒等富含抗氧化剂的食物。

请注意，以上建议并不能确保完全预防阿尔茨海默病，但可以帮助降低患病风险。在实施这些建议时，请务必遵循医生的建议，以确保适合您的个人健康状况。

Regenerate response

ChatGPT May 3 Version
<https://help.openai.com/en/articles/6825453-chatgpt-release-notes>.
ChatGPT may produce inaccurate information about people, places, or facts.

Model: GPT-4
Marilee Germano

1 / 1

阿尔茨海默病的病因和危险因素有哪些？

1 / 1

阿尔茨海默病（Alzheimer's disease，简称AD）是一种常见的神经退行性疾病，以进行性记忆损失和认知能力下降为主要特征。虽然阿尔茨海默病的确切病因尚未完全明确，但研究者已经确定了多种可能的原因和危险因素。

 1.

    遗传因素：有些人的基因可能使他们更容易患上阿尔茨海默病。例如，携带APOE-e4等基因变异的人更容易患上这种疾病。

 2.

    年龄：年龄是阿尔茨海默病的最大危险因素。病发风险随着年龄的增长而增加，尤其是在65岁以上的人群中。

 3.

    家族史：如果您的家庭中有亲属患有阿尔茨海默病，您患病的风险可能会增加。

 4.

    性别：女性患阿尔茨海默病的风险略高于男性，这可能与女性平均寿命较长有关。

 5.

    心血管风险因素：高血压、高胆固醇、糖尿病、肥胖等心血管疾病的危险因素可能与阿尔茨海默病的发生有关。

 6.

    创伤性脑损伤：头部受伤，尤其是那些导致意识丧失的脑损伤，可能会增加患阿尔茨海默病的风险。

 7.

    生活方式和环境因素：一些研究表明，保持身体健康、心理健康和社交活跃可能有助于降低阿尔茨海默病的风险。吸烟、缺乏锻炼、不良饮食习惯等不健康的生活方式也可能增加患病风险。

请注意，以上列出的危险因素并不意味着一定会导致阿尔茨海默病。这些因素只是提高了患病的可能性。在许多情况下，阿尔茨海默病的发生可能是多种因素共同作用的结果。了解这些危险因素有助于我们采取预防措施，降低患病风

Marilee Germano

1 / 1

继续

1 / 1

险。

为了降低患阿尔茨海默病的风险，您可以采取以下一些预防措施：

 1.

    保持身体活动：定期进行有氧运动和力量训练，有助于改善心血管健康，增强认知功能。

 2.

    健康饮食：均衡饮食，尤其是摄入富含抗氧化剂和有益脂肪的食物，可以对大脑产生积极影响。地中海饮食和DASH饮食（抗高血压饮食）等被认为有益于大脑健康。

 3.

    保持社交活跃：与家人和朋友保持联系，参加社交活动，可以帮助改善心理健康，降低患病风险。

 4.

    保持心理健康：学会应对压力，保持乐观积极的心态，避免抑

Regenerate response

ChatGPT May 3 Version
<https://help.openai.com/en/articles/6825453-chatgpt-release-notes>.
ChatGPT may produce inaccurate information about people, places, or facts.


Model: GPT-4
Marilee Germano

1 / 1

如果父母中有人患有阿尔茨海默病，孩子患病的风险会增加吗？阿尔茨海默病会遗传吗？

1 / 1

是的，如果父母中有人患有阿尔茨海默病，孩子患病的风险会相对增加。阿尔茨海默病具有一定的遗传性，但并不是绝对遗传。研究发现，阿尔茨海默病与一些基因变异有关，这些基因变异可能会导致脑内异常蛋白质积累，从而增加患病风险。

值得注意的是，遗传因素并非唯一影响阿尔茨海默病发病风险的因素，环境、生活方式和年龄等因素也会对患病风险产生影响。因此，即使有家族史，也并不意味着孩子一定会患上阿尔茨海默病。保持健康的生活方式，如合理饮食、适度运动、保持社交活跃等，可以降低患病风险。如有疑虑，建议咨询专业医生进行评估和建议。

Regenerate response

ChatGPT May 3 Version
<https://help.openai.com/en/articles/6825453-chatgpt-release-notes>.
ChatGPT may produce inaccurate information about people, places, or facts.


Model: GPT-4
Marilee Germano

1 / 1

定期体检和健康评估对预防阿尔茨海默病有何帮助？

1 / 1

定期体检和健康评估可以帮助预防阿尔茨海默病（Alzheimer's disease）或及早发现病症，从而采取积极的干预措施。尽管目前尚无根治阿尔茨海默病的疗法，但及时发现和管理病症可对患者的生活质量产生积极影响。

定期体检和健康评估的益处包括：

 1.

    早期发现：通过对认知功能的检查，可以更早地发现认知能力的下降，这可能是阿尔茨海默病的早期迹象。

 2.

    危险因素管理：定期体检有助于识别和管理一些与阿尔茨海默病发展相关的危险因素，如高血压、糖尿病、高胆固醇等。控制这些因素可以降低患病风险。

 3.

    生活方式调整：健康评估可以帮助您了解自己的生活方式对大脑健康的影响。改善生活方式，如增加锻炼、保持健康饮食、保持社交活跃、保持健康的睡眠等，可以降低阿尔茨海默病的风险。

 4.

    心理健康：定期评估可以检测心理健康问题，如抑郁或焦虑。处理这些问题可以提高生活质量，并可能降低患阿尔茨海默病的风险。

 5.

    药物治疗：如果发现阿尔茨海默病早期症状，医生可能会建议使用药物来减缓病情发展。虽然这些药物无法治愈疾病，但它们可能在一定程度上减缓病程进展，提高患者生活质量。

总之，定期体检和健康评估有助于早期发现阿尔茨海默病，采取有效的预防和干预措施，降低疾病进展风险，改善患者生活质量。

Regenerate response

ChatGPT May 3 Version
<https://help.openai.com/en/articles/6825453-chatgpt-release-notes>.
ChatGPT may produce inaccurate information about people, places, or facts.

Model: GPT-4
Marilee Germano

1 / 1

如何预防和管理阿尔茨海默病患者的记忆障碍？

1 / 1

阿尔茨海默病是一种常见的神经退行性疾病，导致患者出现记忆障碍、认知能力下降等症状。目前，阿尔茨海默病尚无治愈方法，但可以采取一些措施来预防和管理患者的记忆障碍：

 1.

    保持健康的生活方式：均衡饮食、适度锻炼、保持良好的睡眠和减轻压力都对预防和管理阿尔茨海默病有积极作用。

 2.

    保持社交活跃：与家人、朋友保持联系、参加社交活动，有助于患者保持心理健康，减缓症状恶化。

 3.

    认知训练：进行各种认知活动，如阅读、写作、拼图、数独等，有助于延缓认知能力的下降。

 4.

    药物治疗：在医生指导下使用针对阿尔茨海默病的药物，如美克洛尔、多奈哌齐等，可以缓解症状。

 5.

    环境调整：为患者创造一个安全、舒适的生活环境，减少情绪波动和压力。例如，使用标签提示患者日常用品的位置，保持家居环境整洁，避免频繁更换物品摆放位置。

 6.

    依赖记忆辅助工具：使用笔记本、手机提醒、日历等工具，帮助患者记住重要的事项。

 7.

    家庭成员和看护人员的支持：亲人和看护人员要有耐心、关爱和支持，了解患者的需求和困难，协助他们进行日常生活。

 8.

    定期检查：定期进行神经心理评估，以便及时发现患者症状的变化，调整治疗和护理方案。

请注意，这些方法并不能根治阿尔茨海默病，但可以帮助患者更好地应对记忆障碍，提高生活质量。请遵循专业医生的建议并定期就诊。

Regenerate response

ChatGPT May 3 Version
<https://help.openai.com/en/articles/6825453-chatgpt-release-notes>.
ChatGPT may produce inaccurate information about people, places, or facts.

Model: GPT-4
Marilee Germano

1 / 1

阿尔茨海默病的治疗方式有哪些？请从药物、社会心理和护理方面提供建议。

1 / 1

阿尔茨海默病（Alzheimer's disease，简称AD）是一种常见的神经退行性疾病，主要表现为认知功能障碍和行为异常。目前尚无根治方法，但有多种治疗手段可以缓解症状、延缓病程。以下是从药物、社会心理和护理方面的治疗建议：

 1. 药物治疗：
    药物治疗主要用于缓解症状和延缓病程。主要药物包括：

  * 乙酰胆碱酯酶抑制剂（如多奈哌齐、利巴韦林、加尔醇等）：这类药物通过提高大脑内乙酰胆碱浓度，改善神经传导，对轻度至中度AD患者具有一定疗效。
  * NMDA受体拮抗剂（如美金刚）：这类药物通过调节神经元的钙离子稳态，对中度至重度AD患者有一定疗效。
  * 其他药物：抗抑郁药、抗焦虑药、抗精神病药等可以针对AD患者伴发的情绪和行为问题进行治疗。

 2. 社会心理支持：
    社会心理支持是AD患者治疗的重要组成部分，可以提高患者的生活质量。包括：

  * 认知康复训练：如记忆训练、语言训练、社交技能训练等，以提高患者的认知功能。
  * 心理疗法：如心理咨询、认知行为疗法等，以帮助患者应对心理和行为问题。
  * 社交活动：鼓励患者参加各种社交活动，如家庭聚会、社区活动等，以增进人际交往和情感支持。

 3. 护理措施：
    针对AD患者的特殊需要，提供个性化的护理措施：

  * 环境调整：保持家庭环境安全、整洁、宽敞明亮，避免患者摔倒或迷路。
  * 日常生活照顾：帮助患者完成洗漱、穿衣、进食、排泄等基本生活需求，注意保持患者的个人卫生。
  * 安全监护：如安装护栏、

Marilee Germano

1 / 1

继续

1 / 1

安全门等设施，确保患者不会离开家中或走失。使用GPS定位装置或医疗ID手环等，便于在紧急情况下迅速找到患者。

  *

    规律作息：协助患者建立规律的作息时间，保证充足的睡眠，有助于缓解患者的情绪波动和行为问题。

  *

    营养饮食：提供均衡的营养饮食，特别是富含抗氧化物质、B族维生素、欧米茄-3脂肪酸等对大脑有益的食物。

  *

    保持沟通：与患者保持耐心、尊重的沟通，鼓励他们表达自己的感受和需求。对于患者的困扰和需求，要及时给予关注和帮助。

  *

    适度运动：鼓励患者进行适度的运动，如散步、太极拳、瑜伽等，以增强体力、改善心理状态和提高生活质量。

  *

    家庭支持和教育：为家属提供关于阿尔茨海默病的教育和支持，帮助他们了解疾病的症状、发展和应对方法，以便更好地照顾患者。

总之，综合药物治疗、社会心理支持和护理措施可以帮助阿尔茨海默病患者缓解症状、延缓病程和提高生活质量。请务必遵循专业医生的建议制定个性化的治疗和护理计划。

Regenerate response

ChatGPT May 3 Version
<https://help.openai.com/en/articles/6825453-chatgpt-release-notes>.
ChatGPT may produce inaccurate information about people, places, or facts.

Model: GPT-4
Marilee Germano

1 / 1

阿尔茨海默病患者药物治疗需要注意什么问题，如何避免药物的副作用？

1 / 1

我不是医生，但是我可以提供一些建议。在实际操作中，请务必咨询专业医生。

对于阿尔茨海默病（Alzheimer's disease）患者，药物治疗主要包括两类药物：胆碱酯酶抑制剂（如多奈哌齐、河川溴铵和加兹拉明）和NMDA受体拮抗剂（如美洛西普）。药物治疗的主要目的是减缓病程进展，改善认知功能，降低症状严重程度。在使用药物治疗时，需要注意以下问题：

 1.

    遵医嘱：确保遵循医生的建议和处方，按照医生指示的剂量和时间服药。不要擅自增加或减少剂量，或更改用药方案。

 2.

    观察副作用：药物可能会产生一定的副作用，如恶心、呕吐、腹泻、食欲减退、失眠等。患者或家属应密切观察这些副作用，并在出现问题时及时向医生反馈。

 3.

    避免药物相互作用：阿尔茨海默病患者可能同时服用多种药物，因此需要注意药物之间的相互作用。告知医生所有正在服用的药物，以便医生评估潜在的药物相互作用风险。

 4.

    定期复查：定期向医生复诊以评估药物治疗的效果和患者病情的进展。医生可能会根据患者的反应调整药物剂量或方案。

 5.

    饮食和生活方式：保持良好的饮食和生活习惯，如保持足够的睡眠、进行适当的运动和社交活动，以改善阿尔茨海默病患者的整体生活质量。

 6.

    家人的支持：家庭成员的支持对阿尔茨海默病患者至关重要。帮助患者管理药物，监测副作用，并在需要时提供情感支持。

遵循以上建议有助于避免药物副作用。然而，每个患者的情况都不尽相同，因此最好向专业医生咨询个性化的建议。

Regenerate response

ChatGPT May 3 Version
<https://help.openai.com/en/articles/6825453-chatgpt-release-notes>.
ChatGPT may produce inaccurate information about people, places, or facts.

Model: GPT-4
Marilee Germano

1 / 1

阿尔茨海默病患者需要哪些类型的护理和照顾？

1 / 1

阿尔茨海默病（Alzheimer's disease）是一种渐进性神经退行性疾病，主要表现为认知能力下降、记忆丧失以及行为和情感障碍。患者需要全面、细致、耐心的护理和照顾。以下是针对阿尔茨海默病患者的一些建议：

 1.

    安全护理：保证患者的居住环境安全无隐患，如防止跌倒、触电等。应定期检查家中安全设施，并为患者提供紧急联系方式。

 2.

    生活照顾：协助患者进行日常生活活动，如进食、洗漱、穿衣、如厕等。还要关注患者的个人卫生，定期为患者洗澡、换洗衣物。

 3.

    健康管理：确保患者定期就诊、服药。观察症状变化，向医生反馈。同时关注患者的饮食营养，提供均衡、健康的饮食。

 4.

    认知刺激：进行认知训练和记忆锻炼，如阅读、拼图、玩扑克牌等。刺激患者的思维能力，尽量延缓病情进展。

 5.

    情感支持：给予患者充分的关爱与陪伴，倾听患者的情感诉求。鼓励患者与家人、朋友保持联系，参加社交活动。

 6.

    行为干预：针对患者可能出现的焦虑、抑郁、易怒等情绪行为问题，进行适当的干预。必要时可寻求心理治疗师的帮助。

 7.

    家庭教育：培训家属和照顾者了解阿尔茨海默病的病情特点、护理技巧等。使其更好地照顾患者，提高护理质量。

 8.

    寻求专业支持：如果家庭护理难以满足患者的需求，可考虑寻求专业的护理机构或者日间照料中心的帮助。

阿尔茨海默病患者的照顾需要耐心、关爱与专业知识。与患者保持良好的沟通，尊重他们的需

Marilee Germano

1 / 1

继续

1 / 1

求和尊严，是照顾阿尔茨海默病患者的关键。以下是一些建议，以帮助您更好地照顾患者：

 9.

    定制个性化计划：根据患者的病程、需求和喜好制定个性化的护理计划。每个患者的病情和需求都不尽相同，因此需要因人而异地进行护理。

10.

    保持规律作息：确保患者有规律的作息时间，包括睡眠、餐饮和活动。规律的生活习惯有助于减轻患者的焦虑和困惑感。

11.

    鼓励锻炼：鼓励患者进行适当的锻炼，如散步、瑜伽、太极等。锻炼有助于保持身体健康，提高生活质量，缓解焦虑和抑郁。

12.

    创设舒适环境：为患者营造一个安静、舒适的居住环境。避免过多的噪音和刺激，同时确保充足的自然光线和通风。

13.

    利用记忆辅助工具：使用便签、日历、家庭相册等工具帮助患者识别时间、地点和亲人。这些工具可以减轻患者的困惑和焦虑。

14.

    防止过度疲劳：避免让患者长时间从事复杂或高度专注的活动，以免造成过度疲劳。保持适当的休息，有助于缓解患者的压力。

15.

    社区资源：寻求当地的阿尔茨海默病支持团体和相关服务，如康复课程、辅导服务等。这些资源可以帮助您了解更多护理知识，扩大支持网络。

总之，照顾阿尔茨海默病患者需要关注他们的生活质量，保持耐心和关爱。确保他们在安全、舒适的环境中度过每一天，并寻求专业支持和资源，帮助患者和家庭应对这一挑战。

Regenerate response

ChatGPT May 3 Version
<https://help.openai.com/en/articles/6825453-chatgpt-release-notes>.
ChatGPT may produce inaccurate information about people, places, or facts.


Model: GPT-4
Marilee Germano

1 / 1

阿尔茨海默病患者如何进行营养支持？

1 / 1

阿尔茨海默病（Alzheimer's disease，简称AD）是一种常见的神经退行性疾病，主要影响老年人。为患者提供适当的营养支持对于维持他们的健康和生活质量至关重要。以下是针对阿尔茨海默病患者进行营养支持的一些建议：

 1.

    平衡饮食：确保患者摄入均衡的饮食，包括适量的蛋白质、碳水化合物、脂肪、纤维、维生素和矿物质。建议多摄入水果、蔬菜、全谷物、低脂肪乳制品、鱼类和瘦肉。

 2.

    增加抗氧化剂摄入：抗氧化剂可以帮助减少氧化应激，可能与阿尔茨海默病的发展有关。富含抗氧化剂的食物包括深色水果和蔬菜，如蓝莓、草莓、菠菜、甘蓝等。

 3.

    摄入健康脂肪：富含omega-3脂肪酸的食物，如鱼类（三文鱼、金枪鱼、鲈鱼等）、坚果和种子，有助于维持健康的大脑功能。同时，应限制反式脂肪和饱和脂肪的摄入。

 4.

    保持水分：保持充足的水分对大脑功能至关重要。鼓励患者经常喝水，以防脱水。

 5.

    遵循“地中海饮食”：研究表明，地中海饮食对阿尔茨海默病患者可能有益。这种饮食模式强调的是食物中的健康脂肪（如橄榄油）、鱼类、水果、蔬菜、全谷物和坚果。

 6.

    注意食物安全：由于阿尔茨海默病患者可能出现认知障碍，所以确保食物安全至关重要。确保所有食物都是新鲜的、妥善储存的，并在适当的温度下加热。

 7.

    提供易于咀嚼和吞咽的食物：随着病情的发展，患者可能出

Marilee Germano

1 / 1

继续

1 / 1

现吞咽困难。为此，应提供易于咀嚼和吞咽的食物，如糊状食品、软糯食物和切碎的食物。避免干燥、硬质或颗粒状的食物，这些可能导致咳嗽或窒息。

 8.

    餐点规律：为患者提供规律的餐点，有助于维持血糖稳定和避免过度饥饿。如果患者吃不下大餐，可以考虑提供更频繁的小餐。

 9.

    餐桌设置：为阿尔茨海默病患者提供宁静、无干扰的环境，有助于他们集中注意力进食。避免在用餐时有过多的背景噪音，如电视或收音机。

10.

    鼓励独立进食：尽量鼓励患者在适当的情况下自主进食，例如使用便于抓握的餐具，以维持其独立性和尊严。

11.

    密切观察患者的饮食状况：持续关注患者的饮食状况，如食欲、消化问题、体重变化等，以便及时调整饮食计划。

12.

    寻求专业建议：如有必要，可咨询营养师或医生以制定个性化的饮食计划，以满足患者特定的营养需求。

请注意，这些建议仅供参考。在为阿尔茨海默病患者制定饮食计划时，务必根据个体差异和患者的具体需求进行调整。如有疑问，请咨询专业医生或营养师。

Regenerate response

Model: GPT-4
Marilee Germano

1 / 1

阿尔茨海默病患者应该注意哪些症状，并在这些症状发生时及时前往医院？

1 / 1

阿尔茨海默病（Alzheimer's disease）是一种常见的神经退行性疾病，主要影响年老者的认知功能。以下是阿尔茨海默病的一些主要症状。如果您或您认识的某人出现这些症状，请及时就医进行评估和诊断。

 1.

    记忆障碍：这是阿尔茨海默病最常见和最明显的症状。短期记忆受损，例如忘记最近发生的事情或刚刚学到的信息。

 2.

    语言和沟通困难：患者可能会变得表达困难，难以组织思维，或在寻找合适的词语和表达时遇到麻烦。

 3.

    定向和空间感知能力下降：患者可能会迷失方向、难以辨认熟悉的地方或感到混乱。

 4.

    处理日常任务困难：患者可能在执行熟悉的日常任务时遇到麻烦，如烹饪、理财或服用药物。

 5.

    判断力减退：患者可能在做出决策或判断时出现问题，如穿衣、理财等方面。

 6.

    社交活动减少：患者可能对以前喜欢的社交活动失去兴趣，表现出孤僻、情绪波动或易怒的行为。

 7.

    情绪和个性改变：患者可能出现焦虑、抑郁、猜疑、恐惧等情绪波动。

 8.

    视觉问题：在某些情况下，阿尔茨海默病可能导致视觉问题，如辨认颜色、评估距离和视觉空间感知能力下降。

如果您注意到自己或亲友出现上述症状，请及时就医。尽管目前尚无根治阿尔茨海默病的方法，但早期诊断和治疗可以帮助减缓病程进展，提高生活质量。

Regenerate response

ChatGPT May 3 Version
<https://help.openai.com/en/articles/6825453-chatgpt-release-notes>.
ChatGPT may produce inaccurate information about people, places, or facts.


Model: GPT-4
Marilee Germano

1 / 1

如何帮助阿尔茨海默病晚期患者的家庭应对生活和照顾的压力？

1 / 1

面对阿尔茨海默病晚期患者，家庭成员需要学会应对生活和照顾压力。以下是一些建议：

 1.

    学习和了解：增加关于阿尔茨海默病的知识，了解病情发展、症状和治疗方法，这将有助于更好地照顾患者并降低焦虑感。

 2.

    寻求专业帮助：考虑请教专业医生、护士或者照顾者，获取关于病人照顾的建议和指导。也可以寻求社区资源，例如参加支持小组，与其他家庭分享经验。

 3.

    制定计划：为病人建立详细的照顾计划，包括饮食、睡眠、活动、医疗保健等方面。确保其他家庭成员了解并参与计划的实施。

 4.

    分享责任：照顾阿尔茨海默病患者是一项艰巨的任务，需要家庭成员共同承担。分配责任，确保每个人都能参与病人的照顾工作，以减轻个体的压力。

 5.

    照顾自己：照顾者应注意自己的身心健康，确保获得足够的休息和放松。尝试进行锻炼、冥想或参加兴趣小组，以应对压力。

 6.

    保持沟通：与家庭成员保持开放的沟通，共同面对困难，互相提供支持。有时候，与理解你所面临挑战的人交流会带来很大的帮助。

 7.

    寻求心理支持：如果你感觉压力无法承受，可以考虑寻求心理辅导或心理治疗。专业辅导师可以帮助你应对压力，学会更有效地照顾患者。

 8.

    考虑安置选择：在病情恶化时，考虑是否需要将患者安置在专业的护理设施，如照顾中心或养老院。虽然这是一个艰难的决定，但有时这可能是最佳选择，以确保患者获得适当的照顾。

最后，请记住，照顾阿尔茨海默病晚期患者需要耐心和理解。寻求帮助并与家人、朋友和支持团体保持联系，

Marilee Germano

1 / 1

继续

1 / 1

以便在面对压力和挑战时获得支持。以下是一些建议，以帮助应对这一过程：

 9.

    保持积极态度：尽管照顾阿尔茨海默病患者具有挑战性，但保持积极的心态对于应对压力至关重要。专注于患者的需求，关注他们在病中仍保留的能力，而不是关注他们已经丧失的能力。

10.

    保持耐心：病患可能变得易怒、困惑或忘记事物，对家庭成员和照顾者产生压力。保持耐心，尽量理解他们的处境。

11.

    建立日常例行程序：建立一套固定的日常程序，有助于患者维持良好的生活习惯，减轻病情带来的困扰。确保日常活动包括锻炼、社交互动和足够的休息。

12.

    创造安全的生活环境：考虑对家庭环境进行适当的调整，以确保患者的安全。例如，安装扶手、移除地毯以防止跌倒，使用标签帮助患者识别物品等。

13.

    注重患者的心理需求：关注患者的情感需求，倾听他们的感受，尽量与他们保持良好的情感联系。保持耐心，提供关爱和安慰。

14.

    庆祝小胜利：照顾阿尔茨海默病患者可能充满挑战，但也有许多值得庆祝的时刻。关注那些特殊的时刻，庆祝患者的进步和你们之间的美好时光。

15.

    保持现实感：认识到作为照顾者，你不可能完美。允许自己犯错误并从中学习，以便更好地照顾患者。

通过实施这些策略，你将能够更好地应对照顾阿尔茨海默病晚期患者所带来的生活和照顾压力。记住，你并不孤单，有很多资源和支持团体可以帮助你度过这一困难时期。

Regenerate response

ChatGPT May 3 Version
<https://help.openai.com/en/articles/6825453-chatgpt-release-notes>.
ChatGPT may produce inaccurate information about people, places, or facts.

Model: GPT-4
Marilee Germano

1 / 1

阿尔茨海默症患者如何获得心理和情感支持？

1 / 1

阿尔茨海默症（Alzheimer's disease，简称AD）是一种神经退行性疾病，会逐渐影响患者的记忆、思维和行为。为阿尔茨海默症患者提供心理和情感支持非常重要，可以帮助他们应对这个疾病带来的挑战。以下是一些建议：

 1.

    寻求专业支持：寻找专业心理医生或心理治疗师，他们可以提供针对阿尔茨海默症患者的心理治疗或辅导。

 2.

    亲友支持：让家人和朋友了解病情，鼓励他们多陪伴患者，倾听他们的感受，提供关爱和支持。

 3.

    参加支持团体：许多地区都有专门为阿尔茨海默症患者和家属设立的支持团体。在这里，患者和家属可以分享经验、交流信息和获得情感支持。

 4.

    社区资源：联系当地的阿尔茨海默症协会或相关组织，了解他们提供的资源和服务。这些组织通常会提供各种针对患者和家属的教育、心理和情感支持。

 5.

    养成良好的生活习惯：保持规律的作息、饮食和锻炼，这对改善心理健康和减轻抑郁、焦虑等症状非常重要。

 6.

    增加社交活动：参与一些适合患者的社交活动，如参加兴趣小组、教室等，可以帮助患者保持与他人的联系，减少孤独感。

 7.

    学会应对压力：学习一些应对压力的方法，如深呼吸、渐进性肌肉松弛或冥想等，有助于降低患者的紧张和焦虑。

 8.

    保持乐观态度：鼓励患者保持积极向上的心态，关注他们仍然拥有的能力和优点，而不是只关注失去的东西。

 9.

    耐心和理解：照顾阿尔茨海默症患者需要大量的耐心和理解。家人和朋友要学会适应患者的病情变化，尽量满足他们的需求。

10.

Marilee Germano

1 / 1

继续

1 / 1

10.

    安全和舒适的环境：为患者创造一个安全、舒适且易于使用的生活环境。确保家中有足够的照明，减少跌倒风险，并使用标签和图片来帮助患者识别物品和空间。

11.

    鼓励自主：在病情允许的范围内，鼓励患者尽可能地自主完成日常任务，如穿衣、进食等。这有助于保持他们的自尊和自信心。

12.

    保持沟通：与患者保持开放、诚实且充满爱心的沟通。试着用简单、明确的语言与患者交流，避免使用复杂的句子或词汇。

13.

    使用音乐和艺术疗法：音乐、绘画和其他形式的艺术疗法可以帮助患者表达情感，降低焦虑和沮丧感。

14.

    增加认知活动：进行一些适度的认知活动，如拼图、阅读、玩扑克等，可以帮助患者保持大脑活跃，减缓病情进展。

15.

    照顾者自我关爱：照顾阿尔茨海默症患者的家属和朋友也需要注意自己的身心健康。确保有足够的休息和放松时间，寻求专业帮助或加入支持团体，以应对照顾者的压力和挑战。

总之，为阿尔茨海默症患者提供心理和情感支持需要多方面的努力。通过与家人、朋友、专业人士和社区资源的合作，可以帮助患者更好地应对这一疾病带来的挑战。

Regenerate response


ChatGPT May 3 Version
<https://help.openai.com/en/articles/6825453-chatgpt-release-notes>.
ChatGPT may produce inaccurate information about people, places, or facts.

Model: GPT-4
Marilee Germano

1 / 1

如何判断患者目前处于阿尔茨海默病的病程哪个阶段？

1 / 1

阿尔茨海默病（Alzheimer's disease，简称AD）是一种常见的神经退行性疾病，病程通常分为三个阶段：早期、中期和晚期。要判断患者处于哪个阶段，需要对症状和认知能力进行评估。请注意，仅根据症状进行判断可能不准确，确诊和病程判断应该由专业医生进行。

 1. 早期（轻度阿尔茨海默病）
    早期阿尔茨海默病的症状可能相对较轻，不易察觉。主要表现为：

  * 记忆障碍，尤其是近期记忆受损
  * 情绪波动和焦虑
  * 社交和职业能力逐渐下降
  * 难以处理复杂任务和计划

 2. 中期（中度阿尔茨海默病）
    中期阿尔茨海默病的症状变得更加明显，可能包括：

  * 记忆进一步恶化，包括长期记忆受损
  * 语言能力下降，难以组织句子和找到合适的词汇
  * 认知能力下降，难以做决策和解决问题
  * 行为和情绪问题，如易怒、抑郁、焦虑和失眠
  * 空间和视觉认知能力受损

 3. 晚期（重度阿尔茨海默病）
    晚期阿尔茨海默病患者的症状非常严重，通常需要全天候的照顾。主要症状包括：

  * 严重的记忆障碍，可能无法识别亲人和朋友
  * 丧失日常生活能力，如进食、穿衣和洗漱
  * 言语能力严重受损，可能完全无法交流
  * 大部分患者会出现行为问题，如幻觉、妄想和攻击行为
  * 肌肉僵硬，导致行动不便和可能的失去行走能力

请注意，这些症状可能因个体差异而有所不同。如果怀疑自己或家人可能患有阿尔茨海默病，请及时就医进行专业评估。医生会根据病史、体检、认知评估和其他检查结果来判断病

Marilee Germano

1 / 1

继续

1 / 1

程的阶段。以下是一些建议：

 1.

    定期就诊：如果已经确诊患有阿尔茨海默病，应定期进行复查，以便医生对病情进行评估和监控，根据患者的病情调整治疗方案。

 2.

    药物治疗：虽然目前还没有治愈阿尔茨海默病的方法，但一些药物可以帮助缓解症状并延缓病程。请遵循医生的建议和处方，按时服药。

 3.

    生活方式改变：研究表明，保持健康的生活方式可能有助于延缓阿尔茨海默病的发展。建议患者保持健康的饮食、适量的运动、充足的睡眠，并参与社交活动。

 4.

    认知训练：进行一定程度的认知训练可能有助于保持大脑活力，延缓认知能力下降。患者可以尝试阅读、做拼图、玩棋类游戏等活动。

 5.

    家庭支持和照顾：阿尔茨海默病患者需要家人和朋友的支持和关爱。照顾者要了解病情，学会应对患者可能出现的行为和情绪问题。如有需要，可以寻求专业护理人员的帮助。

请注意，我提供的信息并非医学建议，而是用于提供一般指导。如果您需要专业意见，请务必咨询医生。

Regenerate response

ChatGPT May 3 Version
<https://help.openai.com/en/articles/6825453-chatgpt-release-notes>.
ChatGPT may produce inaccurate information about people, places, or facts.

Model: GPT-4
Marilee Germano

1 / 1

在阿尔茨海默病的晚期阶段，患者可能出现哪些严重症状，家属如何应对和缓解这些症状？

1 / 1

阿尔茨海默病（Alzheimer's disease，AD）是一种常见的神经退行性疾病，通常表现为逐渐加重的认知和行为症状。在疾病的晚期阶段，患者可能出现以下严重症状：

 1.

    严重的记忆障碍：晚期阿尔茨海默病患者可能无法识别亲人和朋友，也可能无法理解自己身在何处，甚至可能忘记如何进行基本的生活活动。

 2.

    语言和沟通困难：患者可能失去说话和理解语言的能力，难以进行有效沟通。

 3.

    行为问题：患者可能出现焦虑、抑郁、易怒等心理症状，以及游荡、夜间活动增多等行为问题。

 4.

    无法自理：晚期患者可能需要他人帮助进行吃饭、洗澡、穿衣等基本生活活动。

 5.

    肌肉僵硬与活动障碍：肌肉逐渐僵硬，导致行动困难，甚至卧床不起。

 6.

    失禁：晚期患者可能出现大小便失禁。

家属应对和缓解晚期阿尔茨海默病患者的症状可以采取以下措施：

 1.

    保持耐心和理解：面对患者的困境，家属需要保持耐心和理解，尽量避免对患者的指责和抱怨。

 2.

    确保安全和舒适的生活环境：为患者创造一个安全、舒适的生活环境，以减轻他们的焦虑和恐惧。

 3.

    简化沟通：使用简单、明确的语言和指令，避免复杂和模糊的表述。尽量保持与患者的眼神交流，使用身体语言和肢体动作来辅助沟通。

 4.

    规律作息：尽量让患者保持规律的作息时间，避免过度劳累。可以尝试使用白天充足的活动来减轻夜间的不安和烦躁。

 5.

    寻求专业帮助：考虑请教专业的医生和护士，了解如何为患者提供最合适的护理。在必要时，请考虑选择专业的

Marilee Germano

1 / 1

继续

1 / 1

护理机构或者请教专业的看护人员来协助照顾晚期阿尔茨海默病患者。

 6.

    合理用药：在医生的建议下，为患者使用适当的药物，以减轻症状和改善生活质量。请密切遵循医生的建议和处方。

 7.

    鼓励进行适度锻炼：在患者能力范围内，鼓励他们进行适当的锻炼，如散步、轻柔的瑜伽等，以延缓肌肉僵硬和活动障碍的发展。

 8.

    注意营养和饮食：确保患者获得充足的营养，包括足够的水分摄入。在晚期，可能需要调整饮食，使用易于咀嚼和吞咽的食物。

 9.

    提供情感支持：为患者提供持续的情感支持，尽量维持亲密和温暖的关系。通过触摸、拥抱等身体接触来表达关爱和安慰。

10.

    关注家属自身需求：照顾晚期阿尔茨海默病患者可能让家属感到极大的压力。请确保关注自己的身心健康，适时寻求支持和帮助。

照顾晚期阿尔茨海默病患者是一项具有挑战性的任务，需要家属付出巨大的耐心和关爱。通过采取上述措施，您可以更好地应对和缓解患者的症状，提高他们的生活质量。同时，请不要忘记关注自己的身心健康，寻求必要的支持和帮助。

Regenerate response

ChatGPT May 3 Version
<https://help.openai.com/en/articles/6825453-chatgpt-release-notes>.
ChatGPT may produce inaccurate information about people, places, or facts.
